# Supplementary material for: Evolutionary analysis of CD300A and CD300C paired receptors in primates
Source: Front Immunol. 2025 Sep 5;16:1633323. doi: 10.3389/fimmu.2025.1633323 (PMC12447643; doi:10.3389/fimmu.2025.1633323)
Supplement: Supplementary file 2 [file Table2.xlsx]

## Sheet: Acession numbers 
	Sequence	Acession number
	Homo sapiens CD300a molecule (CD300A), transcript variant 1	NM_007261.4
	Pan troglodytes CD300a molecule (CD300A), transcript variant X2	XM_024350596.3
	Pan paniscus CD300a molecule (CD300A), transcript variant X1	XM_055101474.2
	Gorilla gorilla gorilla CD300a molecule (CD300A)	XM_055389041.2
	Pongo abelii CMRF35-like molecule 8 (LOC100431722)	XM_009252008.3
	Pongo pygmaeus CD300a molecule (CD300A)	XM_054459601.2
	Papio anubis CD300a molecule (CD300A), transcript variant X1	XM_021927906.2
	Theropithecus gelada CD300a molecule (CD300A), transcript variant X1	XM_025362395.1
	Mandrillus leucophaeus CD300a molecule (CD300A), transcript variant X1	XM_011972581.1
	Cercocebus atys CD300a molecule (CD300A), transcript variant X2	XM_012042622.1
	Macaca mulatta CD300a molecule (CD300A), transcript variant X2	XM_001090848.4
	Macaca nemestrina CD300a molecule (LOC105469124), transcript variant X7	XM_011719735.3
	Macaca thibetana thibetana CD300a molecule (CD300A), transcript variant X2	XM_050764406.1
	Macaca fascicularis CD300a molecule (CD300A), transcript variant X2	XM_005584853.5
	Chlorocebus sabaeus CD300a molecule (CD300A), transcript variant X1	XM_073005065.1
	Rhinopithecus bieti CD300a molecule (CD300A)	XM_017884857.1
	Rhinopithecus roxellana CD300a molecule (CD300A), transcript variant X3	XM_010387672.2
	Trachypithecus francoisi CD300a molecule (CD300A), transcript variant X1	XM_033182051.1
	Piliocolobus tephrosceles CD300a molecule (CD300A), transcript variant X1	XM_023211905.3
	Colobus angolensis palliatus CD300a molecule (CD300A), transcript variant X1	XM_011937665.1
	Hylobates moloch CD300a molecule (CD300A)	XM_032177854.2
	Nomascus leucogenys CD300a molecule (CD300A), transcript variant X2	XM_003279248.4
	Symphalangus syndactylus CD300a molecule (CD300A), transcript variant X1	XM_055242991.2
	Callithrix jacchus CD300a molecule (CD300A), transcript variant X3	XM_008997704.2
	Aotus nancymaae CD300a molecule (CD300A)	XM_064369589.1
	Cebus imitator CD300a molecule (CD300A)	XM_017535633.2
	Saimiri boliviensis boliviensis CD300a molecule (CD300A), transcript variant X1	XM_003931769.4
	Sapajus apella CD300a molecule (CD300A), transcript variant X1	XM_032241825.1
	Microcebus murinus CD300a molecule (CD300A), transcript variant X1	XM_012778729.2
	Propithecus coquereli CD300a molecule (CD300A), transcript variant X1	XM_012662267.1
	Nycticebus coucang CD300a molecule (CD300A), transcript variant X2	XM_053567700.1
	Lemur catta CMRF35-like molecule 8 (LOC123650754), transcript variant X1	XM_045569835.1
	Otolemur garnettii CD300a molecule (CD300A)	XM_023511249.1
	Tupaia chinensis CMRF35-like molecule 8 (LOC102481638)	XM_006145942.3
	Homo sapiens CD300c molecule (CD300C)	NM_006678.5
	Pan troglodytes CD300c molecule (CD300C)	XM_003953178.6
	Pan paniscus CD300c molecule (CD300C)	XM_003813344.4
	Gorilla gorilla gorilla CD300c molecule (CD300C)	XM_004041059.4
	Pongo abelii CD300c molecule (CD300C)	XM_002827799.3
	Pongo pygmaeus CD300c molecule (CD300C)	XM_054458585.2
	Papio anubis CD300c molecule (CD300C)	XM_031657744.1
	Theropithecus gelada CD300c molecule (CD300C), transcript variant X1	XM_025362593.1
	Mandrillus leucophaeus CMRF35-like molecule 6 (LOC105534148)	XM_011972863.1
	Cercocebus atys CD300c molecule (CD300C), transcript variant X1	XM_012042619.1
	Macaca mulatta CD300c molecule (CD300C)	XM_015120269.2
	Macaca thibetana thibetana CD300c molecule (CD300C)	XM_050764441.1
	Macaca fascicularis CD300c molecule (CD300C)	XM_005584857.5
	Macaca nemestrina CD300c molecule (LOC105469126), transcript variant X1	XM_011719736.2
	Chlorocebus sabaeus CD300c molecule (CD300C)	XM_037995856.2
	Rhinopithecus bieti CD300c molecule (CD300C)	XM_017884603.1
	Rhinopithecus roxellana CD300c molecule (CD300C), transcript variant X2	XM_010387670.2
	Trachypithecus francoisi CD300c molecule (CD300C)	XM_033182057.1
	Piliocolobus tephrosceles CMRF35-like molecule 6 (LOC111542453), transcript variant X3	XM_023211901.2
	Colobus angolensis palliatus CMRF35-like molecule 6 (LOC105508992)	XM_011938099.1
	Callithrix jacchus CMRF35-like molecule 6 (LOC100385089)	XM_002748704.4
	Aotus nancymaae CD300c molecule (CD300C)	XM_012453776.3
	Cebus imitator CD300c molecule (CD300C)	XM_017535637.2
	Saimiri boliviensis CD300c molecule (CD300C), transcript variant X2	XM_003931768.4
	Sapajus apella CD300c molecule (CD300C)	XM_032241823.1
	Microcebus murinus CMRF35-like molecule 6 (LOC105878881)	XM_020281075.1
	Propithecus coquereli CD300c molecule (CD300C)	XM_012662280.1
	Nycticebus coucang CMRF35-like molecule 6 (LOC128569558)	XM_053567704.1
	Otolemur garnettii CMRF35-like molecule 6 (LOC100959314)	XM_012802850.2
	Tupaia chinensis CMRF35-like molecule 6 (LOC102480789)	XM_006145940.2
